# Supplementary material for: Protocol for the synthesis of perovskite nanocrystal thin films via in situ crystallization method
Source: STAR Protoc. 2023 Oct 4;4(4):102507. doi: 10.1016/j.xpro.2023.102507 (PMC10560831; doi:10.1016/j.xpro.2023.102507)
Supplement: Data S1. STL Printable File - Sample Tray Holder for Humidity Chambers, related to Figure 3 in the Humidity Chambers Building Section [file mmc1.zip]

Archive with 1 entries (1 files):
- Data S1.stl
